# Supplementary material for: Next-generation sequencing analysis of receptor-type tyrosine kinase genes in surgically resected colon cancer: identification of gain-of-function mutations in the RET proto-oncogene
Source: J Exp Clin Cancer Res. 2018 Apr 17;37:84. doi: 10.1186/s13046-018-0746-y (PMC5905113; doi:10.1186/s13046-018-0746-y)
Supplement: Supplementary file 3 — Table S3. List of mutated RTKs in each patient included in the study. (XLSX 11 kb) [file 13046_2018_746_MOESM3_ESM.xlsx]

## Sheet: Supplemental Table S3
Supplemental Table S3. List of mutated RTKs in each patient included in the study
Sample	Kinase	N° Tyr
CC30	EPHB6	6
	FGFR4
	FLT4
	LTK
	MET
	PDGFRB
CC19	FLT4	2
	LTK
CC09	ALK	6
	EPHA7
	EPHB1
	ERBB2
	KDR
	LTK
CC20	EPHA3	4
	FLT4
	IGF1R
	RET
CC17	EPHB4	3
	FGFR4
	FLT4
CC26	AXL	5
	EPHB6
	ERBB2
	ERBB4
	JAK3
CC11	ALK	2
	ERBB4
CC21	FLT4	1
CC36	ERBB4	1
CC27	ALK	11
	DDR2
	EGFR
	EPHB4
	ERBB3
	FLT4
	KIT
	NTRK1
	NTRK3
	PDGFRA
	ROS1
CC33	EPHB6	4
	ERBB2
	PDGFRB
	RET
CC16	FGFR4	2
	NTRK1
CC37	ERBB2	5
	FGFR1
	FGFR2
	FGFR3
	ROS1
CC12	AXL	10
	EPHB1
	EPHB6
	FGFR1
	FGFR3
	FLT4
	KDR
	RET
CC02	EPHA7	1
CC03	ERBB3	2
	FLT3
CC05	ERBB2	4
	FGFR3
	KDR
	ROS1
CC15	ALK	3
	EPHB1
	ROS1
CC34	EGFR	13
	EPHA3
	EPHA7
	EPHB6
	ERBB4
	FGFR2
	FGFR4
	FLT1
	IGF1R
	KIT
	LTK
	NTRK3
	ROS1
CC24	EPHA7	6
	ERBB2
	FLT4
	IGF1R
	KDR
	MET
CC23	FLT4	1
CC18	JAK2	3
	LTK
	ROS1
CC32	EGFR	3
	JAK2
	JAK3
CC13	EPHA7	1
CC28	EGFR	1
CC14	EPHA3	2
	EPHA7
CC25	CSF1R	5
	EGFR
	FGFR3
	FGFR4
	RET
CC08	EPHB4	2
	ROS1
CC01		0
CC35		0
CC06		0
CC31		0
CC05		0
CC29		0
CC22		0
CC10		0
CC7		0
